# Supplementary material for: Development and validation of risk models to predict outcomes following in-hospital cardiac arrest attended by a hospital-based resuscitation team
Source: Resuscitation. 2014 Aug;85(8):993–1000. doi: 10.1016/j.resuscitation.2014.05.004 (PMC4111919; doi:10.1016/j.resuscitation.2014.05.004)
Supplement: Supplementary file 2 [file mmc2.xlsx]

## Sheet: NCAA Risk Prediction Models
		National Cardiac Arrest Audit Risk Prediction Models
			ROSC > 20 minutes	Hospital survival
	Predictor	Value	Coefficient	Coefficient
	Age in years
	Spline terms
	Sex
	Prior length of stay in hospital
	Reason for attendance
	Location of arrest
	Presenting rhythm
	Interaction
	Constant
		Predicted log odds
		Predicted probability
	Harrison DA, et al. Development and validation of risk models to predict outcomes following in-hospital cardiac arrest attended by a hospital-based resuscitation team. Resuscitation (2014), http://dx.doi.org/10.1016/j.resuscitation.2014.05.004
	Supported by Resuscitation Council (UK) and
	Intensive Care National Audit & Research Centre (ICNARC)

## Sheet: Coefficients
	ROSC	Survival
Age1	-0.0019	-0.0153
Age2	-0.0118	-0.0125
Age3	0.0315	-0.0133
Age4	-0.112	0.2135
Female	0
Male	-0.1167
0 days	0	0
1 day	-0.106	-0.2339
2-7 days	-0.235	-0.4342
8 or more days	-0.1753	-0.4593
Patient-medical	0	0
Patient-trauma	0.0173	-0.279
Patient-elective surgery	0.492	0.8545
Patient-emergency surgery	-0.0529	-0.0916
Patient-obstetric	1.4674	2.2917
Outpatient	0.4281	0.8693
Staff or visitor	0.2874	0.8531
ED	-0.1061	0.2175
EAU	0.1853	0.1055
Ward or other inpatient location*	0	0
CCU	0.9226	1.2194
Critical care unit	0.1712	-0.0865
Imaging/specialist treatment	0.6062	0.2111
Cardiac catheter laboratory	1.0379	1.3527
Theatre and recovery	0.3557	0.3853
Clinic or non-clinical area	0.4783	0.6961
VF	0	0
VT	0.296	0.1576
Shockable-unknown rhythm	-0.4064	-0.4498
Asystole	-2.0035	-2.4155
PEA	-1.0853	-1.5656
Bradycardia	-0.0973	-0.0027
Non-shockable-unknown rhythm	-0.6084	-0.615
Unknown	-0.0137	-0.0119
Constant	1.1309	0.8737

## Sheet: Interactions
		ROSC	Survival
VF	ED	0	0
VF	EAU	0	0
VF	Ward or other inpatient location*	0	0
VF	CCU	0	0
VF	Critical care unit	0	0
VF	Imaging/specialist treatment	0	0
VF	Cardiac catheter laboratory	0	0
VF	Theatre and recovery	0	0
VF	Clinic or non-clinical area	0	0
VT	ED	0	0
VT	EAU	0	0
VT	Ward or other inpatient location*	0	0
VT	CCU	0	0
VT	Critical care unit	0	0
VT	Imaging/specialist treatment	0	0
VT	Cardiac catheter laboratory	0	0
VT	Theatre and recovery	0	0
VT	Clinic or non-clinical area	0	0
Shockable-unknown rhythm	ED	0	0
Shockable-unknown rhythm	EAU	0	0
Shockable-unknown rhythm	Ward or other inpatient location*	0	0
Shockable-unknown rhythm	CCU	0	0
Shockable-unknown rhythm	Critical care unit	0	0
Shockable-unknown rhythm	Imaging/specialist treatment	0	0
Shockable-unknown rhythm	Cardiac catheter laboratory	0	0
Shockable-unknown rhythm	Theatre and recovery	0	0
Shockable-unknown rhythm	Clinic or non-clinical area	0	0
Asystole	ED	0.4118	0.3481
Asystole	EAU	0	0
Asystole	Ward or other inpatient location*	0	0
Asystole	CCU	0.77	1.3103
Asystole	Critical care unit	1.4013	1.6794
Asystole	Imaging/specialist treatment	0.1224	0.7625
Asystole	Cardiac catheter laboratory	0.77	1.3103
Asystole	Theatre and recovery	1.4432	2.0083
Asystole	Clinic or non-clinical area	0	0
PEA	ED	0.0079	-0.4057
PEA	EAU	0	0
PEA	Ward or other inpatient location*	0	0
PEA	CCU	-0.8256	-0.6241
PEA	Critical care unit	0.4604	0.5458
PEA	Imaging/specialist treatment	-0.0692	0.506
PEA	Cardiac catheter laboratory	-0.8256	-0.6241
PEA	Theatre and recovery	0.4798	0.875
PEA	Clinic or non-clinical area	0	0
Bradycardia	ED	-0.0748	-0.5479
Bradycardia	EAU	0	0
Bradycardia	Ward or other inpatient location*	0	0
Bradycardia	CCU	-0.2823	-0.7431
Bradycardia	Critical care unit	0.3021	0.0329
Bradycardia	Imaging/specialist treatment	0.2937	0.9988
Bradycardia	Cardiac catheter laboratory	-0.2823	-0.7431
Bradycardia	Theatre and recovery	0.6059	0.147
Bradycardia	Clinic or non-clinical area	0	0
Non-shockable-unknown rhythm	ED	-0.0748	-0.5479
Non-shockable-unknown rhythm	EAU	0	0
Non-shockable-unknown rhythm	Ward or other inpatient location*	0	0
Non-shockable-unknown rhythm	CCU	-0.2823	-0.7431
Non-shockable-unknown rhythm	Critical care unit	0.3021	0.0329
Non-shockable-unknown rhythm	Imaging/specialist treatment	0.2937	0.9988
Non-shockable-unknown rhythm	Cardiac catheter laboratory	-0.2823	-0.7431
Non-shockable-unknown rhythm	Theatre and recovery	0.6059	0.147
Non-shockable-unknown rhythm	Clinic or non-clinical area	0	0
Unknown	ED	-0.0748	-0.5479
Unknown	EAU	0	0
Unknown	Ward or other inpatient location*	0	0
Unknown	CCU	-0.2823	-0.7431
Unknown	Critical care unit	0.3021	0.0329
Unknown	Imaging/specialist treatment	0.2937	0.9988
Unknown	Cardiac catheter laboratory	-0.2823	-0.7431
Unknown	Theatre and recovery	0.6059	0.147
Unknown	Clinic or non-clinical area	0	0
